# Supplementary material for: Genomics reveals the novel species placement of industrial contaminant isolates incorrectly identified as Burkholderia lata
Source: Microb Genom. 2021 Apr 23;7(4):000564. doi: 10.1099/mgen.0.000564 (PMC8208689; doi:10.1099/mgen.0.000564)
Supplement: Supplementary material 1 [file mgen-7-0564-s001.xlsx]

## Sheet: Supplementary Table 1
Strain	Accession	Historical MLST species ID	Genome-derived ST	ANIm (%) vs B. aenigmatica	ANIm (%) vs B. contaminans	ANIm (%) vs B. lata	ANIm ID
170816	PQVP01000001	B. contaminans	1638	94.2867	95.6886	94.8704	B. contaminans
293	SAMN06311510	B. lata	98	95.7136	94.2089	94.6423	B. aenigmatica
467	SAMEA3950478	B. contaminans	872	94.1338	97.5656	94.8194	B. contaminans
383T	CP000151	B. lata	101	94.5101	94.8297	100	B. lata
A05	CP024943	B. lata	103	95.7197	94.2087	94.6192	B. aenigmatica
AU10235	PVFG01000001	B. contaminans	535	94.242	95.6684	94.8854	B. contaminans
AU15512	NKEX01000001	N/A	N/A	94.3198	95.6052	95.0022	B. contaminans
AU20979	PVGK01000001	B. contaminans	482	94.1224	98.6378	94.8463	B. contaminans
AU27893	NKFD01000001	N/A	N/A	94.2667	95.6818	94.8564	B. contaminans
AU33647	NKFI01000001	N/A	N/A	94.1901	95.6156	94.8483	B. contaminans
AU33803	NKFJ01000001	B. contaminans	535	94.2536	95.6811	94.8876	B. contaminans
BCC0123	SAMEA6503309	B. contaminans	482	94.0882	98.6542	94.8452	B. contaminans
BCC0217	SAMEA6503530	B. lata	98	95.7316	94.1956	94.6233	B. aenigmatica
BCC0254	SAMEA6503310	B. contaminans	97	94.1202	97.5286	94.8661	B. contaminans
BCC0339	SAMEA6503311	B. contaminans	404	94.1184	97.5776	94.8623	B. contaminans
Bp7014	SRR1956415	N/A	N/A	94.1432	97.5269	94.8348	B. contaminans
Bp7043	SRR1956424	N/A	N/A	94.3765	95.5156	95.0971	B. contaminans
Bp8999	QTQZ01000001	B. contaminans	1419	94.1142	97.54	94.8767	B. contaminans
Bp9000	QTQY01000001	B. contaminans	1420	94.1239	97.5815	94.8583	B. contaminans
Bp9001	QTQX01000001	B. contaminans	1421	94.1157	97.5861	94.8841	B. contaminans
Bp9018	QTQW01000001	B. contaminans	1433	94.1287	97.5759	94.8736	B. contaminans
Bp9025	QTQV01000001	B. contaminans	1440	94.2531	95.6835	95.0531	B. contaminans
FFH2055	LASC01000001	B. contaminans	872	94.1455	97.5837	94.8407	B. contaminans
FL-1-2-30-S1-D0	CP013390	N/A	N/A	94.1424	97.5351	94.8445	B. contaminans
FL-7-5-30-S1-D0	CP013404	N/A	N/A	94.3828	95.5522	95.1109	B. contaminans
HI4860	NKFO01000001	N/A	N/A	94.2361	95.6284	94.8399	B. contaminans
LK27	LDWP01000001	N/A	N/A	93.7037	93.4936	93.7608	Burkholderia sp.
LMG 13014T	SAMEA5795692	B. aenigmatica	333	100	94.1	94.5	B. aenigmatica
LMG 23361T	MCAU02000001	B. contaminans	102	94.1178	100	94.8297	B. contaminans
LMG 6992	SAMEA3753241	B. lata	1021	94.6161	94.9482	96.404	B. lata
MF16	SAMEA3950479	B. contaminans	872	94.1453	97.5818	94.8352	B. contaminans
MS14	CP009743	B. contaminans	910	94.1061	97.5274	94.8731	B. contaminans
NZ	QRBC01000001	B. contaminans	102	94.0176	99.6683	94.6213	B. contaminans
ZCC50	QFRG01000001	B. contaminans	102	94.164	99.9938	94.7751	B. contaminans
Supplementary Table 1 – Taxon K genomes from public databases used for identification workflow. For certain reference genomes, a genome derived MLST profile could not be generated, and as such were marked N/A. As such, for ANIm analysis, comparisons were conducted against the type strains for B. aenigmatica LMG 13014T, B. contaminans (LMG 23361T and B. lata (383T). (ST) highlighted in bold are kn…

## Sheet: Supplementary Table 2
	BCC_Group_K_BCC1282	BCC_Group_K_BCC1300	BCC_Group_K_BCC1302	BCC_Group_K_BCC1303	BCC_Group_K_BCC1313	BCC_Group_K_BCC1314	B_contaminans_BCC1582	B_contaminans_BCC1595	B_contaminans_Group_K_BCC1323	Burkholderia_aenigmatica_LMG_13014-T	Burkholderia_contaminans_170816	Burkholderia_contaminans_293	Burkholderia_contaminans_293K04B	Burkholderia_contaminans_467	Burkholderia_contaminans_AU10235	Burkholderia_contaminans_AU20979	Burkholderia_contaminans_BCC0123	Burkholderia_contaminans_BCC0254	Burkholderia_contaminans_BCC0339	Burkholderia_contaminans_BCC1315	Burkholderia_contaminans_Bp7014	Burkholderia_contaminans_Bp8999	Burkholderia_contaminans_Bp9000	Burkholderia_contaminans_Bp9001	Burkholderia_contaminans_Bp9018	Burkholderia_contaminans_Bp9025	Burkholderia_contaminans_FFH2055	Burkholderia_contaminans_FL-1-2-30-S1-D0	Burkholderia_contaminans_LMG_23361-T	Burkholderia_contaminans_MF16	Burkholderia_contaminans_MS14	Burkholderia_contaminans_NZ	Burkholderia_contaminans_ZCC50	Burkholderia_lata_383-T	Burkholderia_lata_A05	Burkholderia_lata_BCC0217	Burkholderia_lata_BCC1284	Burkholderia_lata_BCC1285	Burkholderia_lata_BCC1288	Burkholderia_lata_BCC1289	Burkholderia_lata_BCC1290	Burkholderia_lata_BCC1294	Burkholderia_lata_BCC1296	Burkholderia_lata_BCC1297	Burkholderia_lata_BCC1298	Burkholderia_lata_BCC1299	Burkholderia_lata_BCC1321	Burkholderia_lata_BCC1406	Burkholderia_lata_BCC1554
BCC_Group_K_BCC1282	1	0.97674	0.999325	0.99914	0.989641	0.977421	0.948019	0.946125	0.945442	0.999384	0.944607	0.959177	0.942975	0.943373	0.945984	0.943836	0.94277	0.943371	0.943528	0.942862	0.943603	0.943398	0.943373	0.943501	0.943416	0.945041	0.943494	0.943616	0.942997	0.943537	0.943204	0.94191	0.943339	0.947498	0.959412	0.959738	0.959127	0.959422	0.958908	0.959229	0.959337	0.95963	0.960023	0.960247	0.960757	0.960325	0.960904	0.958985	0.96085
BCC_Group_K_BCC1300	0.97674	1	0.976182	0.975723	0.974814	0.983719	0.946712	0.946145	0.945258	0.976341	0.945932	0.959216	0.946188	0.945338	0.946563	0.944942	0.944684	0.945116	0.944952	0.944982	0.945106	0.945111	0.945142	0.945164	0.945377	0.946163	0.945433	0.945068	0.945346	0.945522	0.944836	0.944499	0.945222	0.948758	0.959196	0.959557	0.95901	0.959151	0.958687	0.958654	0.959091	0.959196	0.958735	0.958955	0.958665	0.958247	0.959829	0.958861	0.958516
BCC_Group_K_BCC1302	0.999325	0.976182	1	0.999623	0.988627	0.97513	0.947511	0.943929	0.94499	0.999175	0.945343	0.957332	0.943132	0.943633	0.947592	0.944612	0.943079	0.94368	0.943952	0.943036	0.944034	0.943406	0.943724	0.943524	0.943455	0.9447	0.943687	0.944071	0.943572	0.943786	0.943353	0.942678	0.943636	0.947212	0.957843	0.958204	0.957356	0.957493	0.956608	0.956906	0.957398	0.957694	0.95814	0.958165	0.958466	0.957853	0.958623	0.960424	0.959042
BCC_Group_K_BCC1303	0.99914	0.975723	0.999623	1	0.98827	0.975224	0.947481	0.943389	0.945246	0.999135	0.945272	0.956966	0.943036	0.943647	0.947291	0.944306	0.942939	0.943418	0.943809	0.942817	0.943824	0.943367	0.94356	0.943318	0.9433	0.944366	0.943759	0.943832	0.943385	0.943789	0.94327	0.942937	0.943442	0.946832	0.957568	0.957985	0.957026	0.95709	0.956518	0.956478	0.956817	0.957318	0.957831	0.957902	0.958273	0.95772	0.958936	0.960356	0.958966
BCC_Group_K_BCC1313	0.989641	0.974814	0.988627	0.98827	1	0.973556	0.945566	0.944082	0.942776	0.988289	0.944749	0.957653	0.942363	0.943037	0.944543	0.941945	0.941956	0.943226	0.94316	0.942425	0.943382	0.942874	0.943309	0.943051	0.943203	0.943817	0.9431	0.943412	0.944073	0.943185	0.94317	0.942532	0.944255	0.946711	0.957444	0.957613	0.957174	0.957436	0.956318	0.956773	0.957043	0.957654	0.958031	0.958066	0.958021	0.957434	0.9573	0.954944	0.958262
BCC_Group_K_BCC1314	0.977421	0.983719	0.97513	0.975224	0.973556	1	0.946548	0.947234	0.945212	0.974524	0.946001	0.958978	0.9483	0.945454	0.945371	0.945235	0.944835	0.944658	0.944028	0.945153	0.944821	0.94413	0.944736	0.944376	0.944402	0.944791	0.945581	0.944761	0.945312	0.945697	0.942652	0.944612	0.946783	0.947888	0.958073	0.959013	0.958395	0.958429	0.957611	0.958242	0.958437	0.958842	0.957865	0.957942	0.957868	0.957657	0.959938	0.956689	0.957492
B_contaminans_BCC1582	0.948019	0.946712	0.947511	0.947481	0.945566	0.946548	1	0.98638	0.975282	0.945343	0.960154	0.946077	0.998791	0.975397	0.959146	0.987128	0.986782	0.975327	0.976057	0.97554	0.975536	0.975408	0.975924	0.975435	0.975901	0.958618	0.97555	0.975523	0.999067	0.975533	0.975482	0.997157	0.998912	0.950653	0.946	0.95	0.945571	0.945835	0.946062	0.945379	0.945793	0.945908	0.946587	0.946731	0.94684	0.947123	0.946809	0.945939	0.94595
B_contaminans_BCC1595	0.946125	0.946145	0.943929	0.943389	0.944082	0.947234	0.98638	1	0.976163	0.942627	0.958788	0.945978	0.98713	0.97622	0.958313	0.998261	0.998673	0.976297	0.975873	0.976327	0.975778	0.976309	0.976321	0.975562	0.976003	0.957783	0.976464	0.975661	0.986927	0.97647	0.976199	0.984989	0.986815	0.950556	0.944409	0.946311	0.945011	0.945117	0.945645	0.94529	0.94551	0.945521	0.943921	0.943983	0.944264	0.944261	0.946255	0.942495	0.943768
B_contaminans_Group_K_BCC1323	0.945442	0.945258	0.94499	0.945246	0.942776	0.945212	0.975282	0.976163	1	0.943882	0.957902	0.944688	0.974145	0.990709	0.958585	0.973754	0.974118	0.992953	0.990022	0.990744	0.992519	0.99003	0.991691	0.991583	0.991792	0.957528	0.990826	0.992367	0.974443	0.990856	0.991248	0.973639	0.974665	0.950731	0.946106	0.94493	0.945332	0.945299	0.945011	0.944457	0.944883	0.945076	0.943163	0.943322	0.943565	0.943956	0.94683	0.946685	0.94395
Burkholderia_aenigmatica_LMG_13014-T	0.999384	0.976341	0.999175	0.999135	0.988289	0.974524	0.945343	0.942627	0.943882	1	0.942785	0.957118	0.941136	0.941301	0.942394	0.941125	0.940825	0.941209	0.94119	0.940911	0.941447	0.941099	0.941219	0.94114	0.941274	0.942515	0.941407	0.941433	0.941414	0.941425	0.941051	0.940147	0.941552	0.945025	0.957175	0.957257	0.957259	0.957601	0.957033	0.957126	0.957562	0.957741	0.957593	0.957951	0.957873	0.957299	0.958447	0.960353	0.958355
Burkholderia_contaminans_170816	0.944607	0.945932	0.945343	0.945272	0.944749	0.946001	0.960154	0.958788	0.957902	0.942785	1	0.943242	0.957297	0.955831	0.988171	0.956543	0.956603	0.955755	0.955718	0.955685	0.955762	0.955908	0.955855	0.955353	0.956282	0.969018	0.956086	0.955899	0.956886	0.955999	0.95576	0.955515	0.95735	0.948695	0.943363	0.943092	0.943792	0.944054	0.944939	0.943939	0.944209	0.943895	0.945049	0.945482	0.945899	0.94621	0.946662	0.946697	0.944721
Burkholderia_contaminans_293	0.959177	0.959216	0.957332	0.956966	0.957653	0.958978	0.946077	0.945978	0.944688	0.957118	0.943242	1	0.942645	0.941991	0.942948	0.941731	0.941698	0.942027	0.941693	0.94166	0.941935	0.942179	0.941854	0.941969	0.942115	0.943527	0.942114	0.941946	0.942089	0.942132	0.941673	0.940785	0.944407	0.946423	0.98977	0.999474	0.998172	0.998592	0.997838	0.999286	0.998659	0.999206	0.986026	0.985968	0.986195	0.986031	0.987002	0.987903	0.986449
Burkholderia_contaminans_293K04B	0.942975	0.946188	0.943132	0.943036	0.942363	0.9483	0.998791	0.98713	0.974145	0.941136	0.957297	0.942645	1	0.975463	0.956063	0.986139	0.986296	0.975106	0.975052	0.974855	0.975267	0.975324	0.975705	0.975016	0.975723	0.956514	0.975562	0.975246	0.999808	0.975609	0.975245	0.996674	0.999767	0.947694	0.941931	0.942369	0.942746	0.943204	0.944492	0.943136	0.943594	0.943024	0.942812	0.943359	0.943767	0.943928	0.946141	0.945596	0.942921
Burkholderia_contaminans_467	0.943373	0.945338	0.943633	0.943647	0.943037	0.945454	0.975397	0.97622	0.990709	0.941301	0.955831	0.941991	0.975463	1	0.955895	0.975826	0.975995	0.991412	0.991308	0.991371	0.991345	0.990975	0.991323	0.991241	0.991178	0.956484	0.999771	0.991344	0.975656	0.999769	0.991588	0.972859	0.975488	0.948194	0.941789	0.941629	0.943049	0.943278	0.944351	0.943155	0.943287	0.942959	0.943763	0.944203	0.944588	0.944689	0.945659	0.944742	0.943603
Burkholderia_contaminans_AU10235	0.945984	0.946563	0.947592	0.947291	0.944543	0.945371	0.959146	0.958313	0.958585	0.942394	0.988171	0.942948	0.956063	0.955895	1	0.956186	0.956276	0.955828	0.95597	0.955953	0.956043	0.956149	0.956074	0.955896	0.956379	0.969245	0.956063	0.956031	0.956684	0.956061	0.955723	0.95438	0.956084	0.948846	0.943127	0.943317	0.943813	0.944136	0.944928	0.94398	0.944309	0.943968	0.945054	0.945526	0.945889	0.946203	0.946538	0.945223	0.944929
Burkholderia_contaminans_AU20979	0.943836	0.944942	0.944612	0.944306	0.941945	0.945235	0.987128	0.998261	0.973754	0.941125	0.956543	0.941731	0.986139	0.975826	0.956186	1	0.999884	0.975924	0.975697	0.975573	0.975916	0.9758	0.976087	0.975781	0.975938	0.956252	0.975984	0.975907	0.986378	0.975979	0.975447	0.984446	0.987072	0.948498	0.941828	0.94342	0.942576	0.942735	0.943809	0.942616	0.943158	0.942291	0.942966	0.943366	0.943747	0.944044	0.947242	0.944598	0.943044
Burkholderia_contaminans_BCC0123	0.94277	0.944684	0.943079	0.942939	0.941956	0.944835	0.986782	0.998673	0.974118	0.940825	0.956603	0.941698	0.986296	0.975995	0.956276	0.999884	1	0.97588	0.975731	0.975583	0.975938	0.975882	0.976117	0.975817	0.975968	0.956433	0.976096	0.975914	0.986542	0.976087	0.975376	0.984593	0.987185	0.948452	0.941673	0.941712	0.942486	0.942646	0.943725	0.942478	0.943065	0.942219	0.942843	0.943229	0.943649	0.943927	0.946779	0.944594	0.942925
Burkholderia_contaminans_BCC0254	0.943371	0.945116	0.94368	0.943418	0.943226	0.944658	0.975327	0.976297	0.992953	0.941209	0.955755	0.942027	0.975106	0.991412	0.955828	0.975924	0.97588	1	0.991299	0.992381	0.994997	0.991395	0.992393	0.99135	0.991359	0.956392	0.991561	0.995001	0.975286	0.991569	0.992284	0.972615	0.975131	0.948661	0.941997	0.941768	0.943088	0.943186	0.944529	0.943104	0.943421	0.942937	0.944101	0.944584	0.944942	0.945359	0.945775	0.944791	0.94407
Burkholderia_contaminans_BCC0339	0.943528	0.944952	0.943952	0.943809	0.94316	0.944028	0.976057	0.975873	0.990022	0.94119	0.955718	0.941693	0.975052	0.991308	0.95597	0.975697	0.975731	0.991299	1	0.99142	0.991257	0.991312	0.991845	0.991262	0.991131	0.956393	0.991521	0.99125	0.975776	0.99152	0.991588	0.972986	0.975449	0.948623	0.941857	0.941373	0.942862	0.943065	0.94419	0.942708	0.943086	0.942592	0.943854	0.944348	0.94454	0.944864	0.944736	0.945296	0.943855
Burkholderia_contaminans_BCC1315	0.942862	0.944982	0.943036	0.942817	0.942425	0.945153	0.97554	0.976327	0.990744	0.940911	0.955685	0.94166	0.974855	0.991371	0.955953	0.975573	0.975583	0.992381	0.99142	1	0.992319	0.991644	0.991767	0.991367	0.99159	0.956487	0.991513	0.992291	0.975023	0.991525	0.993502	0.972759	0.975261	0.948245	0.942367	0.941728	0.942934	0.943285	0.944132	0.942806	0.943095	0.942671	0.943412	0.944014	0.944138	0.944552	0.946195	0.945456	0.943686
Burkholderia_contaminans_Bp7014	0.943603	0.945106	0.944034	0.943824	0.943382	0.944821	0.975536	0.975778	0.992519	0.941447	0.955762	0.941935	0.975267	0.991345	0.956043	0.975916	0.975938	0.994997	0.991257	0.992319	1	0.991745	0.992157	0.991443	0.991703	0.956419	0.991566	0.999922	0.975269	0.991566	0.992328	0.97264	0.97527	0.948329	0.942048	0.941714	0.943013	0.943074	0.94444	0.943023	0.943285	0.942911	0.943916	0.944332	0.944638	0.94487	0.945811	0.944789	0.943826
Burkholderia_contaminans_Bp8999	0.943398	0.945111	0.943406	0.943367	0.942874	0.94413	0.975408	0.976309	0.99003	0.941099	0.955908	0.942179	0.975324	0.990975	0.956149	0.9758	0.975882	0.991395	0.991312	0.991644	0.991745	1	0.990986	0.991147	0.993301	0.956554	0.991125	0.991726	0.9754	0.991127	0.991612	0.972767	0.975356	0.948767	0.941968	0.941983	0.943223	0.943453	0.944698	0.943315	0.943528	0.943053	0.944158	0.944575	0.944956	0.945272	0.9455	0.944948	0.944151
Burkholderia_contaminans_Bp9000	0.943373	0.945142	0.943724	0.94356	0.943309	0.944736	0.975924	0.976321	0.991691	0.941219	0.955855	0.941854	0.975705	0.991323	0.956074	0.976087	0.976117	0.992393	0.991845	0.991767	0.992157	0.990986	1	0.991607	0.991031	0.956609	0.991481	0.992137	0.975815	0.991467	0.991719	0.97305	0.975756	0.948563	0.941979	0.941651	0.94295	0.943016	0.944358	0.942898	0.943284	0.942787	0.943741	0.944178	0.944556	0.944686	0.945566	0.944539	0.943861
Burkholderia_contaminans_Bp9001	0.943501	0.945164	0.943524	0.943318	0.943051	0.944376	0.975435	0.975562	0.991583	0.94114	0.955353	0.941969	0.975016	0.991241	0.955896	0.975781	0.975817	0.99135	0.991262	0.991367	0.991443	0.991147	0.991607	1	0.992308	0.956469	0.991411	0.991424	0.975861	0.991419	0.991593	0.97259	0.975082	0.948841	0.942041	0.941765	0.942992	0.943221	0.944604	0.943118	0.943393	0.942862	0.944078	0.944648	0.944826	0.945087	0.945357	0.94476	0.944209
Burkholderia_contaminans_Bp9018	0.943416	0.945377	0.943455	0.9433	0.943203	0.944402	0.975901	0.976003	0.991792	0.941274	0.956282	0.942115	0.975723	0.991178	0.956379	0.975938	0.975968	0.991359	0.991131	0.99159	0.991703	0.993301	0.991031	0.992308	1	0.956609	0.991348	0.991661	0.975759	0.991342	0.991715	0.973106	0.975674	0.948713	0.942111	0.941904	0.943195	0.94332	0.944707	0.943228	0.943513	0.942961	0.94394	0.944528	0.944787	0.945102	0.945205	0.944935	0.9441
Burkholderia_contaminans_Bp9025	0.945041	0.946163	0.9447	0.944366	0.943817	0.944791	0.958618	0.957783	0.957528	0.942515	0.969018	0.943527	0.956514	0.956484	0.969245	0.956252	0.956433	0.956392	0.956393	0.956487	0.956419	0.956554	0.956609	0.956469	0.956609	1	0.956671	0.95642	0.956835	0.956639	0.956574	0.954632	0.95652	0.950531	0.943697	0.943455	0.944381	0.94456	0.945123	0.94439	0.944679	0.94445	0.944655	0.945052	0.945225	0.945202	0.946988	0.945653	0.944909
Burkholderia_contaminans_FFH2055	0.943494	0.945433	0.943687	0.943759	0.9431	0.945581	0.97555	0.976464	0.990826	0.941407	0.956086	0.942114	0.975562	0.999771	0.956063	0.975984	0.976096	0.991561	0.991521	0.991513	0.991566	0.991125	0.991481	0.991411	0.991348	0.956671	1	0.991473	0.975837	0.999977	0.9917	0.973017	0.975552	0.94845	0.942043	0.941742	0.943153	0.943344	0.944476	0.943284	0.943454	0.943065	0.943951	0.944392	0.944691	0.944871	0.945794	0.944884	0.943728
Burkholderia_contaminans_FL-1-2-30-S1-D0	0.943616	0.945068	0.944071	0.943832	0.943412	0.944761	0.975523	0.975661	0.992367	0.941433	0.955899	0.941946	0.975246	0.991344	0.956031	0.975907	0.975914	0.995001	0.99125	0.992291	0.999922	0.991726	0.992137	0.991424	0.991661	0.95642	0.991473	1	0.975351	0.991536	0.992251	0.972719	0.975286	0.948445	0.942217	0.941729	0.943074	0.94314	0.944497	0.943089	0.943357	0.94298	0.943866	0.944311	0.944567	0.944835	0.945742	0.944791	0.943803
Burkholderia_contaminans_LMG_23361-T	0.942997	0.945346	0.943572	0.943385	0.944073	0.945312	0.999067	0.986927	0.974443	0.941414	0.956886	0.942089	0.999808	0.975656	0.956684	0.986378	0.986542	0.975286	0.975776	0.975023	0.975269	0.9754	0.975815	0.975861	0.975759	0.956835	0.975837	0.975351	1	0.97564	0.975274	0.996683	0.999943	0.947975	0.942087	0.941567	0.942573	0.942997	0.943639	0.94253	0.943068	0.942528	0.943355	0.94402	0.944312	0.944792	0.946022	0.944299	0.943854
Burkholderia_contaminans_MF16	0.943537	0.945522	0.943786	0.943789	0.943185	0.945697	0.975533	0.97647	0.990856	0.941425	0.955999	0.942132	0.975609	0.999769	0.956061	0.975979	0.976087	0.991569	0.99152	0.991525	0.991566	0.991127	0.991467	0.991419	0.991342	0.956639	0.999977	0.991536	0.97564	1	0.991776	0.973042	0.97563	0.948352	0.941899	0.941793	0.943179	0.94342	0.944496	0.943312	0.943368	0.943099	0.94393	0.944397	0.944738	0.944888	0.945831	0.944738	0.943753
Burkholderia_contaminans_MS14	0.943204	0.944836	0.943353	0.94327	0.94317	0.942652	0.975482	0.976199	0.991248	0.941051	0.95576	0.941673	0.975245	0.991588	0.955723	0.975447	0.975376	0.992284	0.991588	0.993502	0.992328	0.991612	0.991719	0.991593	0.991715	0.956574	0.9917	0.992251	0.975274	0.991776	1	0.972702	0.975353	0.948677	0.941899	0.941469	0.942672	0.942935	0.944345	0.942778	0.9431	0.942598	0.943614	0.944077	0.944375	0.944524	0.94514	0.944302	0.943625
Burkholderia_contaminans_NZ	0.94191	0.944499	0.942678	0.942937	0.942532	0.944612	0.997157	0.984989	0.973639	0.940147	0.955515	0.940785	0.996674	0.972859	0.95438	0.984446	0.984593	0.972615	0.972986	0.972759	0.97264	0.972767	0.97305	0.97259	0.973106	0.954632	0.973017	0.972719	0.996683	0.973042	0.972702	1	0.996754	0.946187	0.940434	0.940513	0.941595	0.941752	0.943207	0.941522	0.942138	0.941467	0.942617	0.943093	0.943605	0.944274	0.945093	0.944718	0.942478
Burkholderia_contaminans_ZCC50	0.943339	0.945222	0.943636	0.943442	0.944255	0.946783	0.998912	0.986815	0.974665	0.941552	0.95735	0.944407	0.999767	0.975488	0.956084	0.987072	0.987185	0.975131	0.975449	0.975261	0.97527	0.975356	0.975756	0.975082	0.975674	0.95652	0.975552	0.975286	0.999943	0.97563	0.975353	0.996754	1	0.947751	0.941648	0.941582	0.942521	0.942888	0.943901	0.942604	0.943102	0.942605	0.943648	0.944133	0.944677	0.944968	0.945636	0.94519	0.9435
Burkholderia_lata_383-T	0.947498	0.948758	0.947212	0.946832	0.946711	0.947888	0.950653	0.950556	0.950731	0.945025	0.948695	0.946423	0.947694	0.948194	0.948846	0.948498	0.948452	0.948661	0.948623	0.948245	0.948329	0.948767	0.948563	0.948841	0.948713	0.950531	0.94845	0.948445	0.947975	0.948352	0.948677	0.946187	0.947751	1	0.946192	0.946233	0.946999	0.947254	0.947929	0.94716	0.947641	0.947298	0.947353	0.947708	0.948003	0.947766	0.948572	0.947403	0.947454
Burkholderia_lata_A05	0.959412	0.959196	0.957843	0.957568	0.957444	0.958073	0.946	0.944409	0.946106	0.957175	0.943363	0.98977	0.941931	0.941789	0.943127	0.941828	0.941673	0.941997	0.941857	0.942367	0.942048	0.941968	0.941979	0.942041	0.942111	0.943697	0.942043	0.942217	0.942087	0.941899	0.941899	0.940434	0.941648	0.946192	1	0.990052	0.989585	0.989969	0.988781	0.990091	0.989467	0.990245	0.98671	0.986557	0.986747	0.986605	0.987541	0.996948	0.985858
Burkholderia_lata_BCC0217	0.959738	0.959557	0.958204	0.957985	0.957613	0.959013	0.95	0.946311	0.94493	0.957257	0.943092	0.999474	0.942369	0.941629	0.943317	0.94342	0.941712	0.941768	0.941373	0.941728	0.941714	0.941983	0.941651	0.941765	0.941904	0.943455	0.941742	0.941729	0.941567	0.941793	0.941469	0.940513	0.941582	0.946233	0.990052	1	0.998512	0.998938	0.998282	0.999669	0.999077	0.999548	0.986	0.985934	0.986141	0.985836	0.987013	0.988404	0.986423
Burkholderia_lata_BCC1284	0.959127	0.95901	0.957356	0.957026	0.957174	0.958395	0.945571	0.945011	0.945332	0.957259	0.943792	0.998172	0.942746	0.943049	0.943813	0.942576	0.942486	0.943088	0.942862	0.942934	0.943013	0.943223	0.94295	0.942992	0.943195	0.944381	0.943153	0.943074	0.942573	0.943179	0.942672	0.941595	0.942521	0.946999	0.989585	0.998512	1	0.998872	0.997948	0.998932	0.998489	0.998696	0.985498	0.9855	0.985656	0.985429	0.986876	0.988387	0.985978
Burkholderia_lata_BCC1285	0.959422	0.959151	0.957493	0.95709	0.957436	0.958429	0.945835	0.945117	0.945299	0.957601	0.944054	0.998592	0.943204	0.943278	0.944136	0.942735	0.942646	0.943186	0.943065	0.943285	0.943074	0.943453	0.943016	0.943221	0.94332	0.94456	0.943344	0.94314	0.942997	0.94342	0.942935	0.941752	0.942888	0.947254	0.989969	0.998938	0.998872	1	0.997977	0.999145	0.998636	0.998992	0.985808	0.985661	0.98588	0.985707	0.986893	0.988435	0.986126
Burkholderia_lata_BCC1288	0.958908	0.958687	0.956608	0.956518	0.956318	0.957611	0.946062	0.945645	0.945011	0.957033	0.944939	0.997838	0.944492	0.944351	0.944928	0.943809	0.943725	0.944529	0.94419	0.944132	0.94444	0.944698	0.944358	0.944604	0.944707	0.945123	0.944476	0.944497	0.943639	0.944496	0.944345	0.943207	0.943901	0.947929	0.988781	0.998282	0.997948	0.997977	1	0.998507	0.998382	0.998444	0.984721	0.984671	0.984767	0.984468	0.985719	0.987563	0.985483
Burkholderia_lata_BCC1289	0.959229	0.958654	0.956906	0.956478	0.956773	0.958242	0.945379	0.94529	0.944457	0.957126	0.943939	0.999286	0.943136	0.943155	0.94398	0.942616	0.942478	0.943104	0.942708	0.942806	0.943023	0.943315	0.942898	0.943118	0.943228	0.94439	0.943284	0.943089	0.94253	0.943312	0.942778	0.941522	0.942604	0.94716	0.990091	0.999669	0.998932	0.999145	0.998507	1	0.999306	0.999814	0.985643	0.985499	0.98576	0.985217	0.986827	0.988069	0.986203
Burkholderia_lata_BCC1290	0.959337	0.959091	0.957398	0.956817	0.957043	0.958437	0.945793	0.94551	0.944883	0.957562	0.944209	0.998659	0.943594	0.943287	0.944309	0.943158	0.943065	0.943421	0.943086	0.943095	0.943285	0.943528	0.943284	0.943393	0.943513	0.944679	0.943454	0.943357	0.943068	0.943368	0.9431	0.942138	0.943102	0.947641	0.989467	0.999077	0.998489	0.998636	0.998382	0.999306	1	0.999175	0.985622	0.985437	0.985663	0.985316	0.986525	0.988165	0.986279
Burkholderia_lata_BCC1294	0.95963	0.959196	0.957694	0.957318	0.957654	0.958842	0.945908	0.945521	0.945076	0.957741	0.943895	0.999206	0.943024	0.942959	0.943968	0.942291	0.942219	0.942937	0.942592	0.942671	0.942911	0.943053	0.942787	0.942862	0.942961	0.94445	0.943065	0.94298	0.942528	0.943099	0.942598	0.941467	0.942605	0.947298	0.990245	0.999548	0.998696	0.998992	0.998444	0.999814	0.999175	1	0.985995	0.985867	0.986112	0.985829	0.98696	0.988001	0.986497
Burkholderia_lata_BCC1296	0.960023	0.958735	0.95814	0.957831	0.958031	0.957865	0.946587	0.943921	0.943163	0.957593	0.945049	0.986026	0.942812	0.943763	0.945054	0.942966	0.942843	0.944101	0.943854	0.943412	0.943916	0.944158	0.943741	0.944078	0.94394	0.944655	0.943951	0.943866	0.943355	0.94393	0.943614	0.942617	0.943648	0.947353	0.98671	0.986	0.985498	0.985808	0.984721	0.985643	0.985622	0.985995	1	0.999331	0.999575	0.999609	0.986007	0.984713	0.99808
Burkholderia_lata_BCC1297	0.960247	0.958955	0.958165	0.957902	0.958066	0.957942	0.946731	0.943983	0.943322	0.957951	0.945482	0.985968	0.943359	0.944203	0.945526	0.943366	0.943229	0.944584	0.944348	0.944014	0.944332	0.944575	0.944178	0.944648	0.944528	0.945052	0.944392	0.944311	0.94402	0.944397	0.944077	0.943093	0.944133	0.947708	0.986557	0.985934	0.9855	0.985661	0.984671	0.985499	0.985437	0.985867	0.999331	1	0.99952	0.9995	0.986141	0.984666	0.997903
Burkholderia_lata_BCC1298	0.960757	0.958665	0.958466	0.958273	0.958021	0.957868	0.94684	0.944264	0.943565	0.957873	0.945899	0.986195	0.943767	0.944588	0.945889	0.943747	0.943649	0.944942	0.94454	0.944138	0.944638	0.944956	0.944556	0.944826	0.944787	0.945225	0.944691	0.944567	0.944312	0.944738	0.944375	0.943605	0.944677	0.948003	0.986747	0.986141	0.985656	0.98588	0.984767	0.98576	0.985663	0.986112	0.999575	0.99952	1	0.999537	0.986244	0.984634	0.998169
Burkholderia_lata_BCC1299	0.960325	0.958247	0.957853	0.95772	0.957434	0.957657	0.947123	0.944261	0.943956	0.957299	0.94621	0.986031	0.943928	0.944689	0.946203	0.944044	0.943927	0.945359	0.944864	0.944552	0.94487	0.945272	0.944686	0.945087	0.945102	0.945202	0.944871	0.944835	0.944792	0.944888	0.944524	0.944274	0.944968	0.947766	0.986605	0.985836	0.985429	0.985707	0.984468	0.985217	0.985316	0.985829	0.999609	0.9995	0.999537	1	0.986094	0.984572	0.998043
Burkholderia_lata_BCC1321	0.960904	0.959829	0.958623	0.958936	0.9573	0.959938	0.946809	0.946255	0.94683	0.958447	0.946662	0.987002	0.946141	0.945659	0.946538	0.947242	0.946779	0.945775	0.944736	0.946195	0.945811	0.9455	0.945566	0.945357	0.945205	0.946988	0.945794	0.945742	0.946022	0.945831	0.94514	0.945093	0.945636	0.948572	0.987541	0.987013	0.986876	0.986893	0.985719	0.986827	0.986525	0.98696	0.986007	0.986141	0.986244	0.986094	1	0.985025	0.985544
Burkholderia_lata_BCC1406	0.958985	0.958861	0.960424	0.960356	0.954944	0.956689	0.945939	0.942495	0.946685	0.960353	0.946697	0.987903	0.945596	0.944742	0.945223	0.944598	0.944594	0.944791	0.945296	0.945456	0.944789	0.944948	0.944539	0.94476	0.944935	0.945653	0.944884	0.944791	0.944299	0.944738	0.944302	0.944718	0.94519	0.947403	0.996948	0.988404	0.988387	0.988435	0.987563	0.988069	0.988165	0.988001	0.984713	0.984666	0.984634	0.984572	0.985025	1	0.983978
Burkholderia_lata_BCC1554	0.96085	0.958516	0.959042	0.958966	0.958262	0.957492	0.94595	0.943768	0.94395	0.958355	0.944721	0.986449	0.942921	0.943603	0.944929	0.943044	0.942925	0.94407	0.943855	0.943686	0.943826	0.944151	0.943861	0.944209	0.9441	0.944909	0.943728	0.943803	0.943854	0.943753	0.943625	0.942478	0.9435	0.947454	0.985858	0.986423	0.985978	0.986126	0.985483	0.986203	0.986279	0.986497	0.99808	0.997903	0.998169	0.998043	0.985544	0.983978	1
Burkholderia_lata_Bp7043	0.946045	0.946993	0.945852	0.94564	0.94557	0.946127	0.957201	0.956134	0.957663	0.943739	0.958389	0.944267	0.955034	0.956072	0.958747	0.9548	0.954777	0.956026	0.956132	0.956063	0.956004	0.956152	0.955926	0.956139	0.956346	0.959725	0.956202	0.955996	0.955156	0.956242	0.956012	0.953147	0.955057	0.950971	0.944229	0.94416	0.944977	0.945293	0.945971	0.945018	0.945505	0.945178	0.946293	0.946733	0.947075	0.947203	0.947583	0.946171	0.946351
Burkholderia_lata_FL-7-5-30-S1-D0	0.94605	0.946933	0.945741	0.945634	0.945555	0.946151	0.957196	0.956131	0.957597	0.943807	0.958466	0.944349	0.955063	0.956097	0.95876	0.954819	0.954772	0.956035	0.956135	0.956067	0.956016	0.956184	0.955947	0.956165	0.956367	0.959764	0.956323	0.956089	0.955277	0.956266	0.956075	0.95314	0.955083	0.951109	0.944408	0.94421	0.945045	0.94534	0.946054	0.94501	0.94549	0.94511	0.946289	0.94672	0.947037	0.947054	0.947521	0.946187	0.946408
Burkholderia_lata_LK27	0.93791	0.941878	0.940004	0.939909	0.93994	0.94137	0.94137	0.939307	0.940485	0.936938	0.936239	0.937292	0.93507	0.935144	0.93611	0.935861	0.93536	0.935213	0.934955	0.935064	0.935221	0.9352	0.934992	0.935154	0.935301	0.935971	0.935216	0.935183	0.934936	0.935218	0.935091	0.934062	0.935119	0.937608	0.93727	0.937077	0.938529	0.938832	0.9402	0.938438	0.939363	0.938231	0.939592	0.94037	0.940866	0.941379	0.941448	0.941319	0.939396
Burkholderia_lata_LMG_6992	0.948502	0.949523	0.948214	0.948091	0.947759	0.948826	0.95207	0.951068	0.951174	0.946146	0.949875	0.947324	0.949063	0.949031	0.949814	0.94931	0.949223	0.949272	0.949202	0.949162	0.949059	0.949487	0.949449	0.94941	0.94943	0.951147	0.949162	0.949029	0.949229	0.949257	0.949009	0.947325	0.94907	0.96404	0.946772	0.947095	0.947799	0.948062	0.948552	0.947975	0.948415	0.948152	0.94836	0.948838	0.949206	0.949116	0.949141	0.948214	0.948368
Burkholderia_sp._AU15512	0.945356	0.946667	0.945822	0.945539	0.94544	0.945985	0.95817	0.957545	0.957813	0.943182	0.970547	0.943759	0.95582	0.956007	0.97073	0.955925	0.955977	0.95569	0.95599	0.955973	0.955687	0.955969	0.956027	0.955939	0.956109	0.971089	0.956165	0.955685	0.956052	0.956185	0.955905	0.953941	0.955863	0.950022	0.943782	0.943529	0.944591	0.944732	0.945366	0.944719	0.945084	0.944622	0.945624	0.946067	0.946499	0.94666	0.947205	0.945657	0.945576
Burkholderia_sp._AU27893	0.94432	0.945837	0.945507	0.94539	0.944414	0.946946	0.96152	0.958332	0.958365	0.942791	0.999851	0.943002	0.957745	0.955578	0.988124	0.956424	0.956406	0.955465	0.955775	0.955536	0.95558	0.955766	0.955615	0.954848	0.956083	0.96889	0.955803	0.955652	0.956482	0.955787	0.955482	0.95523	0.957842	0.948566	0.943156	0.942742	0.943498	0.943784	0.944658	0.943685	0.943902	0.943711	0.944854	0.945307	0.945771	0.946054	0.946511	0.94656	0.944553
Burkholderia_sp._AU33647	0.94401	0.946133	0.944673	0.944355	0.944327	0.944646	0.959189	0.958373	0.957653	0.941931	0.982697	0.943133	0.956283	0.955715	0.983236	0.956278	0.956305	0.955675	0.95578	0.955603	0.955699	0.955973	0.955895	0.955856	0.956272	0.968928	0.955807	0.955694	0.956156	0.955861	0.955586	0.95439	0.956355	0.948483	0.943084	0.942999	0.943704	0.943972	0.944835	0.943703	0.944068	0.943824	0.944853	0.945329	0.945644	0.945908	0.946338	0.945842	0.944654
Burkholderia_sp._AU33803	0.944764	0.946591	0.94596	0.945612	0.944688	0.945335	0.959391	0.958407	0.958674	0.942504	0.988276	0.943036	0.956191	0.956075	0.999847	0.956241	0.956332	0.955866	0.956048	0.955993	0.95612	0.956219	0.956137	0.956038	0.956415	0.969308	0.956213	0.956065	0.956437	0.956255	0.955804	0.954523	0.956267	0.948876	0.943201	0.942854	0.943818	0.944153	0.944916	0.943983	0.944254	0.943927	0.945091	0.945507	0.945955	0.946288	0.946884	0.945263	0.94509
Burkholderia_sp._HI4860	0.943888	0.945968	0.944367	0.944051	0.944205	0.946471	0.95987	0.958215	0.957186	0.942369	0.982977	0.943057	0.957499	0.955629	0.982936	0.95613	0.956167	0.955556	0.955636	0.955504	0.955611	0.955842	0.955795	0.955136	0.956184	0.968827	0.955725	0.955618	0.95604	0.955783	0.955456	0.955008	0.957517	0.948392	0.94297	0.942855	0.943649	0.943858	0.944662	0.943607	0.943954	0.943808	0.944694	0.945245	0.945429	0.945719	0.946215	0.946352	0.944531
Supplementary Table 2 – Pairwise ANIm values for all genomes used to generate Figure 1, and for all values quoted in manuscript.
[truncated: 9 more columns]
